# Supplementary material for: Predicting potential target genes in molecular biology experiments using machine learning and multifaceted data sources
Source: iScience. 2024 Feb 23;27(3):109309. doi: 10.1016/j.isci.2024.109309 (PMC10933549; doi:10.1016/j.isci.2024.109309)
Supplement: Table S2. The list of experiment method, related to Figure 2 [file mmc2.xlsx]

## Sheet: Sheet1
Table S2. The list of experiment method, related to Figure 2
-/-			−/− kokd
3d sim
3d-sim
adenovirus
alignment
alignments
ap-ms
assay
assays
atac seq
atac-seq
ataq seq
biocomputational
bioid
bioinformatic
bioinformatical
bioinformatics
blast
blastp
blastx
bleaching
block
blocked
blotting
chemiluminescence
chip
chip seq
chip-qpcr
chip-seq
chromatography
clem
clsm
clustalw
co immunoprecipitation
co immunostaining
co injected
co ip
co transfected
co-depletion
co-expressed
co-immunoprecipitate
co-immunoprecipitation
co-immunostained
co-immunostaining
co-injected
co-ip
co-precipitate
co-precipitation
co-stained
co-transfected
coexpressed
coexpression
coimmunoprecipitate
coimmunoprecipitated
coimmunoprecipitation
coimmunoprecipitations
coimmunostaining
coinhibition
coip
compounds
confocal
confocal microscopy
coomassie
copurified
costained
cotransfected
crispr
crispr/cas9
crispra
crispri
crosslinking
cryo-em
crystal
crystalized
crystallisation
crystallization
crystallized
crystallographic
crystallography
crystals
database
databases
david
depleted
depletion
depletions
dic
dichoric
dichorism
dichroism
dichromism
dichroric
dichrosim
dicroism
digestion
doxycycline-inducible
drug
dsrna
dsrnas
dstorm
electron microscopy
electronmicroscopy
electrophoresis
electroporation
elisa
em
ensembl
epifluorescence
ewas
ewass
exogeneous
facs
fasta
fdcd
filtration
fish
flim
flow cytometry
frap
fret
genbank
gencode
genebank
genotype
genotyped
gisaxs
gst-tagged
gwas
gwass
hairpin
hapmap2
high resolution
high-resolution
high-throughput
histochemistry
hmmer
hybridisation
hybridization
ib
ihc
imaging
immmunofluorescence
immunfluorescence
immunhistochemistry
immuno electron
immuno em
immuno-electron
immuno-em
immuno-gold
immunoblot
immunoblots
immunoblotting
immunochemistry
immunocytochemical
immunocytochemistry
immunocytostaining
immunoelectron
immunoelectronic
immunoelectronmicroscopy
immunoflorescence
immunoflourescence
immunoflourescent
immunofluorecence
immunofluorecent
immunofluorence
immunofluorenscence
immunofluorescence
immunofluorescene
immunofluorescense
immunofluorescent
immunofluoresecence
immunofluoresence
immunofluoresent
immunoflurescence
immunogold
immunohistochemical
immunohistochemically
immunohistochemistry
immunohistochemisty
immunohistofluorescence
immunohistological
immunohistology
immunohistostaining
immunolabel
immunolabeled
immunolabeling
immunolabelling
immunolocalisation
immunolocalization
immunolocalizations
immunoprecipiation
immunoprecipitaion
immunoprecipitate
immunoprecipitates
immunoprecipitation
immunoprecipitations
immunopreciptation
immunostained
immunostaing
immunostaining
immunostainings
impair
in situ
inactivation
inducible
infected
infection
informatic
inhibited
inhibition
inhibitionof
inhibitions
inhibitor
inhibitors
injection
injections
interactome
interfering
interpro
ip
itc
itraq
knock-down
knock-out
knockdown
knockdowns
knockout
knockouts
lc-ms
lc-ms/ms
leniviral
lentiviral
lentivirus
lentiviruses
lipidomic
lipidomics
live cell
live imaging
live microscopy
live-cell
live-imaging
maldi-tof
mass spectrometer
mass spectrometry
mass-spectrometry
microarray
micrographs
microinjection
microphotographs
microscope
microscopic
microscopical
microscopies
microscopy
microtubule regrowth assay
morpholino
morpholinos
ms/ms
mtt
ncbi
ngs
nmr
northern blotting
omics
oncomine
over expression
over-expressed
over-expression
overexpress
overexpressed
overexpression
overexpressionof
overexpressions
overly expressed
palm
patient
pfam
pgwas
phosphoproteomic
phosphoproteomics
photo activated localization microscopy
photoactivation
photobleaching
phylogenetic
phylogenies
phylogentic
polyacrylamide
precipitate
precipitates
probed
proteomic
proteomics
psi-blast
psiblast
pull down
pull-down
pulldown
pulled down
purified
q-pcr
qpcr
qrt pcr
qrt-pcr
real time pcr
real-time
real-time pcr
real-time-pcr
recombinant
recombinantly
recombinants
refseq
rescue
rescued
rescues
rescuing
resistant
restore
restored
restores
retroviral
retrovirus
retroviruses
rna fish
rna seq
rna-fish
rna-seq
rna-sequencing
rnai
rnai resistant
rnai-resistant
rnaseq
rt pcr
rt qpcr
rt-pcr
rt-qpcr
rtqpcr
rt–pcr
saxs
screen
screening
screens
sds page
sds polyacrylamide
sds-page
sds-polyacrylamide
sec-mals
sedimentation
sem
semi-quantitative
sgrna
sgrnas
shrna
shrna-resistant
shrnas
silenced
silico
sim
sim tirf
sim-tirf
sirna
sirna resistant
sirna-resistant
sirna1
sirna2
sirna3
sirnas
size-exclusion
spindle assembly assay
spinning-disk
stained
staining
stainings
starvation
sted
stochastic optical reconstruction microscopy
storm
structured illumination microscopy
stv pulldown
stv-pulldown
subdiffraction resolution
subdiffraction-resolution
super resolution
super resolution microscopy
super-resolution
superresolution
suppress
supressed
supresses
tblastn
tblastx
tem
tet inducible
tet-inducible
tetracycline-inducible
three dimensional
three-dimensional
time lapse
time-lapse
time‐lapse
tirf
tirfm
tomographic
tomography
transcriptome
transcriptomes
transcriptomic
transduced
transfected
transfection
transgene
trcd
tunel
two-hybrid
uniprot
uniprotkb
uvcd
videomicroscopy
visualized
waxd
waxs
wb
western blotting
western-blot
wide field
wide-field
widefield
x ray
x-ray
y2h
yeast two hybrid
yeast two-hybrid
yeast-two-hybrid
−/−
counts, complete blood
preparation technique, histocytological
analyses, aflp
technic, fungal typing
aspiration biopsies
testing, genetic
tests, aspirin tolerance
needle biopsy, large-core
passages, serial
serodiagnoses
spectroscopy, nir
endoscopic ultrasonographies
paramagnetic resonance, electron
annotations, molecular sequence
titration skin test, endpoint
whole cell recording
scan, mri
cd4-cd8 ratio
erythrocyte size determinations
cytohistologic preparation technics
resonance, surface plasmon
sodium dodecyl sulfate page
technics, molecular cytogenetic
preparation technics, histocytological
testing, sars-cov-2
dissection
serial dilution endpoint titration
angiographies, first-pass radionuclide
spectrometry, near infrared
cisternographies, myelographic
pharmacogenetic analysis
spectroscopies, near-infrared
density gradient centrifugations
calorimetries, respiration
tests, gel diffusion
technique, histological
latex agglutination test
cat scan, spiral cone beam
ch(50)
ultrasonography, intravascular
ptco2
scanoras
technique, microbiologic
knock in, gene
taxonomic dna barcode
mixed leukocyte reactions
cineangiography
neuroradiographies
magnetic resonance
diaphanographies
mammography, ultrasound
disease-19 serotherapies, coronavirus
syphilis serodiagnoses
3-d cell culture
serologic tests
digital subtraction angiography
typing, fungal
serum therapy, covid19
ct, volumetric
knock-in techniques, gene
sequence analysis, multilocus
focused abdominal sonography for trauma
labeling, histological
scattering, dynamic light
oligonucleotide directed mutagenesis
mixed lymphocyte reactions
diagnostic, rapid
sperm numbers
aspiration biopsy, fine needle
scans, pet-ct
platelet counts, blood
pet-ct scans
hair analysis
test, micronucleus
magnetic resonance angiography
scans, cone-beam ct
neuronal pathway tracing
oligonucleotide-directed mutagenesis
biopsies, fine-needle aspiration
resonance image, magnetic
mutagenesis, cassette
leukaphereses
field flow fractionation
cryopreservation
neuroanatomical tract-tracing
prenatal ultrasonic diagnoses
pharmacogenomic analyses
basophil degranulation tests
gwa study
colonography, ct
ultrasonic diagnoses, prenatal
raman scattering
cell culture, 3-dimensional
fingerprints, peptide
viral pseudotyping
latex fixation test
activation tests, basophil
immunomagnetic purging
scans, whole body
lumbar punctures
conglutination reactions
cell separation, immunomagnetic
optical action potential mapping
viral cytopathic effect
echocardiography, transthoracic
echocardiography, 2d doppler
needle biopsies, fine
liquid-liquid extractions, micro
partial thromboplastin time
transilluminations
count, leukocyte
linker-insertion mutagenesis
spect scans, ct
urographies
whole blood coagulation time
duke method
genome-wide association study
serology testing for covid 19
karyometric image analysis
lymphaphereses
microfluorimetry, flow
technics, glucose clamp
tympanocenteses
pas reactions
ct spect scan
barcodes, taxonomic dna
booster immunizations
count, complete blood
covid 19 serodiagnosis
thromboelastometry
interventional ultrasound
cts, spiral volume
lysis time, euglobulin
techniques, histological
ultrasonography, doppler, color
preparation technic, cytohistological
cytophotometry
drive technology, gene
examinations, bone marrow
differential thermal analysis, calorimetric
erythrocyte volume, mean cell
blood glucose self-monitoring
focused assessment with sonography of trauma
covid-19 serum therapies
biotyping, bacterial
first-pass ventriculography
mutageneses, oligonucleotide-directed
echocardiography, doppler, color
microwave tomographies
cineradiography
covid19 serodiagnoses
rapd technic
19f mri
cytotoxicity tests, immunologic
fingerprint, peptide
laboratory critical values
echocardiography, m-mode
sialography
molecular evolution, laboratory
dna sequence analysis
optical vm mapping
histology shadowing techniques
radiography, air
high throughput sequencing
ct angiographies
reactions, immune adherence
technique, gene knock-in
doppler ultrasonography, pulsed
cell culture, primary
immunoenzyme technic
immunologic pregnancy test
image analyses, karyometric
clamp technique, patch
extraction, liquid phase
continuous doppler echocardiography
somatic genetic therapies
maldi ms
spectrometry, ion mobility
endoscopies, echo
coon's technique
genetic therapy
taxonomic dna barcodes
function test, platelet
plaque technic, jerne's
skeletal maturation index
scan, whole body
tracking, single particle
analysis, nasba
contrast radiographies, negative
cat scan, four-dimensional
techniques, mycological typing
cat scan, cone beam
cineradiographies
immunoscintigraphy, radiolabeled
resonance, magnetic
serological testing, covid-19
frequency matrices, position
pre analytical phase
mpmri
fluorescence resonance energy transfer
calorimetry, respiration
nuchal translucency
technics, cytohistological preparation
gel diffusion test
radioisotope scanning
mycological biotyping
sublingual immunotherapies
blood-pool scintigraphies, gated
molecular sequence annotations
biopsies, fine needle
sentinel lymph node biopsy
ct scans, cone-beam
carbon 13 magnetic resonance spectroscopy
ultrasonography, interventional
imaged capillary isoelectric focusing
western blot
sequence analyses, multilocus
gamma spectrophotometry
test, tuberculin
serodiagnoses, syphilis
cytopathic effect, viral
near-infrared spectrometry
covid 19 convalescent sera treatment
biopsy, aspiration
ventilation-perfusion scintigraphy
direct cell reprogramming techniques
techniques, histologic
disk diffusion antimicrobial tests
fine-needle aspiration biopsies
pcr, anchored
technics, histological
2 d doppler echocardiography
bauer kirby disk diffusion method
spinal taps
four-dimensional ct scan
microbiologic technics
heteronuclear nuclear magnetic resonance
immunophenotyping, lymphocyte
genetic engineering of proteins
radioimmunological monitoring
cell segregation
urine specimen collection
radiography, dental digital
photomicrography
techniques, pronuclear transfer
biopsy, sentinel lymph node
fmri
densitometry
radiography, dual energy scanned projection
therapy, somatic gene
skin end point titration
non-denaturing page
coagulation time, cephalin kaolin
schedule, immunization
electrophoreses, capillary
photon absorptiometry
capillary isoelectric focusing
clot retraction
technic, cytohistologic preparation
3-d image
out, gene knock
sequence logos
gene knock downs
testing, aids
carotid intima media thickness
gene knock-in technique
preanalytical phases
rates, metabolic clearance
radioisotope renographies
preparation technics, cytohistologic
chromosome painting
test, skin
scanning calorimetry, differential
intraoral photography
scan, spiral cat
needle biopsy, fine
connectomes
liquid phase microextractions
occult blood
position specific weight matrices
vaccine therapies
ferrocyanide reactions
activations, insertional
blood gas monitoring, transcutaneous
cell line misidentification
immunological cytotoxicity tests
pseudotyped virus
echocardiography, 2d
multilocus sequence analyses
radionuclide cat scan
lymphocytotoxicity tests, antiglobulin augmented
pseudotyping, viral
section, frozen
htlv-iii serology
connectomes, human
neutron activation analyses
volume, packed red-cell
non denaturing page
time, clot lysis
numbers, sperm
volume ct, spiral
functional cerebral localization
immunodiffusion
therapy, covid19 serum
spiral cts
testing, covid-19
ct scans, four-dimensional
covid-19 diagnostic testing
gene knock out techniques
technic, glucose clamp
ocular fluorophotometry
cell transfer, adoptive
technics, cytologic
crossmatching, blood
immunologic cytotoxicity test
filters, air
immune adherence reaction
mapping, epitope
dermatoscopies
separations, immunomagnetic
angiography, ct
titrations, conductometric
technics, decalcification
lymphocyte culture test, mixed
epsilometer test
scans, 4d ct
immunization, secondary
pregnancy test, immunological
colony counts, microbial
leukopheresis
microextraction, solid phase
barcode, taxonomic dna
typing technics, bacterial
thromboplastin time, partial
air radiography
sonography, focused assessment
technique, pronuclear transfer
radioimmunoscintigraphies
oligonucleotide array
gated radionuclide angiography
annotation, molecular sequence
sequencing, protein
single molecule tracking
aspiration, fine-needle
passive immunization
lymphangiographies
prenatal diagnosis, ultrasonic
ct scan, radionuclide
zonal centrifugations
mri, diffusion weighted
protein footprinting
gene knock-in
cultures, blood
microanalysis, electron probe
enzyme mapping, restriction
karyometric analyses
site mapping, restriction
photoelectron spectroscopy
dxa scan
immunological diagnosis
illumina sequencing
corpuscular volumes, mean
techniques, immunoperoxidase
prenatal diagnosis, noninvasive
liquid-liquid extractions
arteries ultrasonography, carotid
lymphocytopheresis
logo, sequence
radioallergosorbent test
intradermal test
angiography, gated radionuclide
pcr
technic, molecular diagnostic
3 d cell culture
mri angiographies
testing, 2019-ncov
human connectomes
scanora
transduction, genetic
cell programming techniques
tests, antiglobulin
videomicrographies
blood cell counts
coomb test
roentgenkymography
spectrophotometry, infrared
gas chromatographies
dental radiovisiography
primary cell cultures
elastograms
echocardiographies, 3d
biopsy, fine-needle
phenotyping, lymphocyte
interferon-gamma release test
chromatographies, ion exchange
helical cone-beam ct
freeze sectioning
iontophoreses
monitoring, home blood glucose
metabolic flux analyses
forster resonance energy transfer
single-photon absorptiometry
sequence determination, dna
covid-19 serotherapy
centrifugations, zonal
radiographies, negative contrast
scan, radionuclide ct
adoptive cellular immunotherapy
ventilation perfusion scan
panel, comprehensive metabolic
shadowing techniques (histology)
sex selection
immunosorbent techniques
molecular testing
sex determination by skeleton
titrations, skin end-point
ultrasonography, doppler, transcranial
immunotherapy, sublingual
fta-abs test
basophil degranulation test
banding, chromosome
activation, lymphocyte
oximetries, pulse
solid phase extractions
scans, cone-beam cat
xray photoelectron spectroscopy
biopsy, large-core needle
drying, freeze
figlu tests
immunoglobulin therapy
xanes spectroscopy
scan, four-dimensional cat
image analyses, hyperspectral
urography
technics, bacterial typing
radioimmunosorbent tests
culture tests, blood
lysis times, clot
laser capture microdissection
patch clamp techniques
immunotherapy, active
magnetic resonance elastographies
ratio, lymph node
specimen collection
ultrasonography, mammary
2-d doppler echocardiography
mutagenesis, viral insertional
organotypic models
analysis, cytogenetic
plateletpheresis
diagnosis, ultrasonic
luminescent technique
fluorescence anisotropy
histology shadowing
ultra-violet photoelectron spectroscopy
echocardiographies, dobutamine stress
cytotoxicity test, immunologic
agglutination, intravascular
cytohistological preparation technique
serotherapy, coronavirus disease-19
microfluorometry
peptide sequence analyses
4-d echocardiographies
voltage clamp technique
sensaray
virus titer
amino acid substitutions
protein footprint
needle biopsies
helical cone beam ct
scans, 4d cat
distillation
red-cell volume, packed
immunotherapies, adoptive cellular
acidity determinations, gastric
erythrocyte aggregation
chromatographies, sepharose
cdna array
amino acid sequencing
blot, western
gene knock in techniques
immune adherence reactions
autoradiography
cortex thickness, cerebral
photomicrographies
arrays, cdna
plasma clot lysis time
cytodiagnoses
micropore filter
etching, freeze
insufflation radiographies
doppler color ultrasonography
centrifugation, isopycnic
biolistics
breast ultrasonographies
filter, micropore
cytogenetic technics, molecular
formations, rosette
mammographies, ultrasound
restriction mapping, optical
diffusion mris
sectioning, thin
spectroscopy, mass, fast atom bombardment
endonuclease mapping, restriction
connectome projects, human
hiv testing
volume, mean corpuscular
portographies
immunological monitoring
xenodiagnosis
red cell indexes
agar dilution counts
shadowing (histology)
voltage clamp technic
isolations, cell
doppler echocardiography, 2-d
cardiac gated spect
pericardiocenteses
vaccination
taxonomic dna barcoding
2019-ncov disease testing
pattern, moire
tomographies, echoplanar mr
test, serologic
culture, organotypic
flame ionization
radiography, interventional
technic, sex determination
transcranial doppler ultrasonography
metal plating
blood glucose self monitoring
digoras
smear, papanicolaou
mapping, restriction endonuclease
method, karyotype analysis
mutagenesis, linker-insertion
transcutaneous capnometries
jerne's plaque technique
fingerprint, nucleotide
erythrocyte volumes, packed
volumes, mean corpuscular
techniques, cell reprogramming
gene therapy
jerne's plaque technic
pleurocenteses
particle tracking, single
techniques, bacteriological
lymphocyte reactions, mixed
spect ct
evolutions, directed molecular
micropore filters
diffusion tractography
fta-abs tests
stereophotogrammetry
immunologic diagnoses
xeroradiography
cross-sectional echocardiography
echocardiography, doppler
somatic cell nuclear transfer technique
pca
3d cell culture
count, microbial colony
sequencing, massively-parallel
fluorescence spectrophotometry
voltage-clamp technique
transplantation, nuclear
lymphophereses
test, macrophage migration
specimen handling
genetic therapy, gametic
gene drive technology
centrifugation, zonal
polymerase chain reaction
mass spectroscopy, fast atom bombardment
hybrid, radiation
formation, rosette
test, indirect antiglobulin
sequence determination, rna
digital radiography, dental
mri scan
karyotyping
aids serodiagnoses
dermoscopies
single molecule analysis
platelet numbers, blood
cone-beam cat scan
fingerprinting, peptide
1h-mrs
reaction, ligase chain
specimen collections, blood
blue reactions, prussian
dna shuffling
agglutination tests
test, interferon-gamma release
reprogramming techniques, cellular
reaction, immune adherence
microbiological technique
pregnancy test
northern blots
technique, patch clamp
leukocyte migration test
counts, spread plate
immunonephelometries
echocardiographies, 3-d
count, agar dilution
pharmacogenetic testing
pet-ct scan
cryofixation
count, t4 lymphocyte
spectrophotometry, ultraviolet
sfe (supercritical fluid extraction)
elastography
pap test
specimen collections, urine
skin tests
tests, serum bactericidal
testing, hiv-aids
ultrasonography, doppler duplex
angiographies, radionuclide
sex determination techniques
puncture, lumbar
blots, northern
photokymographies
angiography, first-pass radionuclide
stress echocardiographies, dobutamine
aspirations, fine-needle
magnetic resonance elastography
jernes plaque technique
tests, passive transfer
urinary sediment analyses
steady state free precession mri
pneumoencephalographic cisternography
electron probe microanalyses
digital breast tomosyntheses
cellulose acetate electrophoreses
immunoperoxidase techniques
breeding, molecular
near-infrared spectroscopy
typing technique, bacterial
maldi-ms
sperm count
diagnoses, ultrasonic prenatal
protection factor, sun
serum therapies, covid19
mutagenesis, site-specific
2d echocardiography
bioluminescence resonance energy transfer techniques
sodium dodecyl sulfate-pages
digital breast tomosynthesis
chromosome banding
leukocytaphereses
phlebography
preparation technique, cytohistological
technic, immunoenzyme
mald-ms
viral burden
matrices, position frequency
pulse field ablation
3d-mammography
xray, mass chest
dna mutational analysis
insertions, sequence
clinical enzyme tests
microbiologic technic
mutagenesis, oligonucleotide directed
gene fusion technology
points, isoelectric
immunoperoxidase technique
xray diffraction
optical restriction mapping
scans, four-dimensional cat
moire photographs
thrombocytaphereses
comprehensive metabolic panel testing
southern blot
typing technics, mycological
viropexis
nanopore sequencing
blot, far western
immunological pregnancy tests
agarose chromatographies
patch-clamp technique
neuroanatomical tract tracing techniques
therapies, vaccine
rapd techniques
technique, directed differentiation
lymphocyte count, cd4
absorptiometries, dpx
tests, serologic
tests, parasite sensitivity
m mode echocardiography
parasite egg count
genetic testing
techniques, bacterial typing
freeze drying
mapping, contig
spect ct scans
carrier detection, genetic
spectrophotometry, atomic absorption
pulsed ultrasonography, doppler
conductometric titrations
absorptiometry, dpx
technics, immunoperoxidase
total body clearance rate
endoscopy, ultrasonic
ct, spiral
analyses, dna sequence
techniques, cellular reprogramming
cell culture, 3-d
mean cell volumes
analysis, aflp
tests, bacterial sensitivity
cholangiographies
outs, gene knock
hpv dna test
covid19 nucleic acid testing
gametic genetic therapies
microspectrophotometry
phage display technique
complete genome sequencing
spectroscopy, fluorescence
fine needle biopsies
radiographic magnifications
sequence insertion
sars cov 2 testing
scan, pet-ct
matrices, position weight
ablation, pulse field
microtomy
cisternography, pneumoencephalographic
infrared spectrophotometry
cassette mutagenesis
solid phase microextraction
densities, cell
prothrombin times
cultivation, viral
covid-19 hyperimmune globulin therapy
translation profiling
ins, gene knock
comprehensive metabolic panel
test, parasite sensitivity
approach, subtractive genomic
single-cell gene expression profiling
fixation, tissue
coagulation time, cephalin-kaolin
pour plate counts
endoscopic ultrasound-guided fine needle aspiration
htlv-iii serodiagnoses
dxa scans
insertional mutagenesis
targeted gene corrections
evolution, directed molecular
moire photograph
substitution, freeze
therapy, hyposensitization
radionuclide cat scans
protein fingerprints
air filters
serodiagnosis, covid19
test, limulus
covid-19 nucleic acid testing
cone-beam cts, helical
cholangiopancreatographies, magnetic resonance
sens a ray
preparation technique, cytohistologic
array, dna
technique, fungal typing
color echocardiography, doppler
scan, spiral ct
elispot
scan, radionuclide cat
hysterosalpingographies
echocardiography, pulsed doppler
micro liquid-liquid extraction
chorionic villi sampling
covid-19 convalescent sera treatment
blood cell numbers
rapid diagnostic test
ahg-cdc tests
ultrasonography, carotid artery
tests, patch
complete blood count
coronavirus disease 2019 testing
image analysis, hyperspectral
technique, immunosorbent
mp-mri
ventriculographies, cerebral
subtyping, lymphocyte
rapid diagnostics
cytometry, image
sequence analysis, oligonucleotide array
gene insertion
biopsies, fine-needle
bactericidal tests, serum
leukocyte reduction procedures
preparation techniques, cytohistologic
ct scan, spiral
gated blood-pool scintigraphy
count, platelet
air purifier
thin sectioning
collections, urine
therapies, covid19 serum
skin test
sequence annotation, molecular
echocardiography, transesophageal
mossbauer spectroscopy
rosette formation
technique, replica
cytohistologic preparation techniques
gene therapy, somatic
convalescent serum treatment for covid 19
capnometries, transcutaneous
aa spectrophotometry
doppler pulsed ultrasonography
ivy method
polarization, fluorescence
antiglobulin-augmented lymphocytotoxicity test
lymphocytaphereses
egg counts, parasite
gene repair, targeted
digital mammographies
immunization, mass
ct scan, cone-beam
spiral cone-beam ct
analysis, metabolic flux
ultrasounds, doppler
technic, histocytologic preparation
lymphocyte transformation
cisternography, myelographic
ct, spiral volumetric
scans, radionuclide cat
enzyme tests, clinical
2d page
resonance, paramagnetic
cultures, 3d cell
cytometries, flow
protein engineering
neutron activation analysis
bilateral synchronous inferior petrosal sinus sampling
virus testing, covid-19
blood sugar self-monitoring
sens-a-ray
venesections
time, reptilase
mass vaccinations
absorptiometry, single-photon
knock-in, gene
transformation, bacterial
clot retractions
nuclear magnetic resonance, heteronuclear
magnetic resonance cholangiopancreatographies
echocardiography, m mode
electrodeposition
dna contaminations
thermography
parasite load
angiograms
parasitic sensitivity tests
seqs, single-cell rna
leukophereses
analysis, differential mobility
fluoroscopy
test, lai
insertion mutations
ultrasound, carotid
capnometry, transcutaneous
purging, immunomagnetic
llna
histocytological preparation technic
mri, perfusion weighted
test, patch
v-q scintigraphy
sex determination technic
nucleotide fingerprint
parasitic loads
cephalin-kaolin coagulation time
technologies, gene drive
resonance, electron paramagnetic
immunizations, secondary
pharmacogenomic testing
preparation technic, cytohistologic
prenatal diagnoses, ultrasonic
cat scans, spiral
formiminoglutamic acid test
bacterial transformation
dilution count, agar
test, hpv dna
weight matrices, position-specific
zeugmatography
tissue preservations
connectome
serial passage
platelet function test
renography, radioisotope
sperm counts
therapy, car t-cell
color doppler ultrasonography
typing, bacteriophage
inverse pcr
3d mammography
digital scanned projection radiography, dual energy
chorionic villi biopsy
air purifiers
bacteriological technics
therapies, genetic
single-cell gene expression analysis
freeze fracturing
radionuclide ventriculography, gated
mri, functional
fingerprints, protein
radionuclide angiography, first-pass
analyses, neutron activation
arbitrarily primed pcr reaction
pregnancy test, immunologic
fungal typing technique
turbidimetry
fingerprint, protein
spectroscopy, xray photoelectron
smear, vaginal
sex determination technique
bacterial typing technique
position-specific weight matrix
technics, immunosorbent
radiography, thoracic
transcutaneous oximetries
echocardiography, 3d
loads, parasite
amino acid sequence analysis
sperm number
single cell gene expression profiling
diffusion weighted mri
reaction, conglutination
molecular cytogenetic techniques
hybrid maps, radiation
hiv-aids testing
gas analysis, blood
decalcification techniques
schilling test
ventriculographies, gated radionuclide
typing techniques, bacterial
leukocyte counts
neutralization tests
photogrammetries
immunoadsorbent technique
subtraction technics
somatic gene therapy
lymphocyte stimulation
virus testing, covid19
latex agglutination tests
lai tests
mitotic index
gel electrophoreses, single-cell
purifiers, air
specimen collection, blood
tissue crossmatching
scans, four-dimensional ct
functional mri
tests, neutralization
bitewing radiographies
multilocus sequence analysis
numbers, platelet
immunization, passive
diagnostic technics, molecular
release test, interferon-gamma
model, organotypic
active immunotherapies
perfusion scintigraphy
resonance, nuclear magnetic
dried blood spot analysis
exam, efast
test, microbial sensitivity
genome wide association study
engineering, metabolic
culture test, blood
immunotherapy, adoptive cellular
electrofocusing
technique, bacterial typing
ventriculography, first pass
serodiagnosis, hiv
biopsies, image-guided
testing, covid19 virus
spectroscopy, mass, secondary ion
echocardiography, continuous doppler
technique, mycological typing
syphilis serodiagnosis
footprinting, protein
cytological techniques
detection, heterozygote
liquid-liquid microextraction
human connectome project
pyelograms
engineering, protein
size determination, erythrocyte
high throughput dna sequencing
transfer techniques, pronuclear
blot, west-western
image-guided biopsies
collections, specimen
ct, spiral volume
ion torrent sequencing
flow cytofluorometry
analysis, fluorometric
spectroscopy, raman
2-d echocardiography
mris, functional
cystogram
prausnitz kustner test
technique, subtraction
kymography, radiographic
translucency, nuchal
arthrocenteses, tmj
adherence reaction, immune
coronavirus disease 2019 serotherapy
angiography, coronary
volumes, packed red-cell
blood test
testing, molecular diagnostic
light scattering, dynamic
polymerase chain reactions
cutaneous anaphylaxis, passive
radiostereometric analyses
echocardiography, cross-sectional
xray micro-cts
technic, cytologic
venesection
small angle scattering
echocardiographies, 4d
connectome, human
index, mitotic
intravenous glucose tolerance
freeze substitution
grey matter thickness
grouping, blood
counts, fungal
flux analysis, metabolic
genetic therapies, somatic
testing, 2019-ncov disease
connectome mapping
tests, blood
genome editing
thoracic radiographies
ventriculography, radionuclide
erythrocyte rouleaux formation
mammography, ultrasonic
technique, bacteriological
defecographies
echocardiography, 4-d
analysis, hair mineral
lymphocyte counts
mineral analysis, hair
sequence annotations, molecular
cat scan, radionuclide
single cell gene expression analysis
cis test
neuroanatomical tract tracing
microbiologic technique
voltage-clamp technics
ultrasonic prenatal diagnoses
quasi-elastic light scattering (qels)
tests, radioimmunosorbent
determinations, erythrocyte size
egg count, parasite
trans test
quantitative light induced fluorescence
photographies, intraoral
knock ins, gene
biopsy, puncture
degranulation test, basophil
replica technique
sampling, cord blood
sonography, transcranial doppler
scanning, radioisotope
count, blood cell
analysis, peptide sequence
stereophotogrammetry, roentgen
technic, mycological typing
cytopathic effects, viral
cytofluorometry, flow
node ratio, lymph
fluorescence polarizations
serodiagnosis, covid-19
mutagenesis, site specific
pseudotyped viruses
car t-cell therapy
immunoadsorbent technic
gene gun dna immunization
random amplified polymorphic dna technic
point, isoelectric
plateletphereses
monitoring, radioimmunologic
typing technique, mycological
mri, diffusion tensor
immunocytoadherences
fluorophotometry
color ultrasonography, doppler
release tests, interferon-gamma
blots, southwestern
therapy, genetic
pronuclear transfer techniques
immunologic monitoring
thickness, cerebral cortex
gated radionuclide ventriculography
dna barcoding, taxonomic
carotid arteries ultrasonography
tissue fixation
degranulation tests, basophil
isotachophoresis
proteins, genetic engineering
time, bleeding
basophil activation tests
techniques, gene knock-in
multilocus sequence typing
bacterial sensitivity tests
hair mineral analysis
coombs' test
oral glucose tolerance
patch test
smears, cervical
covid 19 testing
cell densities
cineangiographies
sequencing, whole exome
determination, erythrocyte size
kahn test
maldi
annotation, gene
diagnostic tests, rapid
cell tracking
doppler ultrasound
gastric acidity determinations
shadowing techniques, histology
immunization schedules
ultrasonic diagnosis
helical cts
pet ct scans
gene drive technologies
pneumoradiographies
virus pseudotyping
mutagenesis, site directed
prins
isoelectric points
mass chest xrays
histocytologic preparation technic
phase extractions, liquid
hyperimmune globulin therapy for covid-19
dual photon absorptiometry
sequencing, ion proton
whole genome association analysis
thrombocytopheresis
examination, bone marrow
clinical enzyme test
coagulation time, kaolin-cephalin
technique, immunoperoxidase
arteriographies
therapy, convalescent plasma
radiography
urogram
analysis methods, karyotype
sampling, chorionic villus
handling, specimen
arteriography
number, sperm
anaphylaxis, passive cutaneous
fungal counts
bone marrow examinations
bacterial biotyping
exon shuffling, in vitro
procedures, leukocyte reduction
study, gwa
sequencing, next-generation
sdfff
radionuclide angiography
coons technique
techniques, microbiologic
histological technics
shadowing technique, histology
mass spectroscopy, secondary ion
cerebral cortex thickness
in vitro molecular evolution
leukocyte count
protein sequence determinations
2 d echocardiography
indirect antiglobulin test
technique, cell programming
nephelometry and turbidimetry
gcms
cell surface display technology
lymphocyte count
echo-planar mr tomographies
microcytotoxicity test
number, cell
test, blood
preparation technic, histocytological
editing, gene
bacteriological technic
tomographies, microwave
techniques, phage display
resonances, surface plasmon
pre-analytical phases
immunotherapy, allergen
dna test, hpv
cell cultures, 3-d
ventilation perfusion scintigraphy
macrophage migration tests
techniques, shadowing (histology)
spectrophotometry, ae
scintigraphies, gated blood-pool
therapy, gene
sonoelastography
techniques, molecular diagnostic
cone-beam ct, helical
spectrometries, near-infrared
targeted mutation repairs
elastogram
echocardiography, doppler color
ratio, international normalized
studies, pharmacogenetic
gene drive
serodiagnosis, htlv iii
isolation, cell
smear, cervical
radionuclide ct scans
mr spectroscopy
pneumoencephalographic cisternographies
conditioning, transplantation
maturation index, skeletal
transcutaneous oximetry
display technique, phage
pyelography
profiling, translation
agglutinations, intravascular
bronchographies
times, thrombin
therapy, dna
serotherapy
fragility, osmotic
schlichter test
ultrasound mammography
gene drives
load, bacterial
tympanocentesis
pathway tracing, neuronal
directed molecular evolution
cone beam ct
activation analyses, neutron
gated radionuclide ventriculographies
cat scan, 4d
test, intradermal
counts, microbial colony
polarizations, fluorescence
numbers, blood cell
biopsies, aspiration
negative contrast radiographies
diaphanography
bacterial sensitivity test
test, epsilometer
transcranial sonography, doppler
fluorophotometry, ocular
doppler ultrasonography, color
microbial sensitivity test
axenic cultures
reactions, prussian blue
complete exome sequencing
spectrophotometry, fluorescence
ct scan, cone beam
micro liquid liquid extraction
videomicrography
lymphocytotoxicity test, antiglobulin-augmented
ultrasonic diagnosis, prenatal
histocytologic preparation technique
cytaphereses
nitrogen, blood urea
footprints, protein
stress echocardiography
sensitivity test, parasitic
anisotropies, fluorescence
analysis, protein sequence
endosonographies
molecular diagnostic testing
panels, comprehensive metabolic
immunological diagnoses
analyses, gel shift
vaccinations
biopsy, core needle
culture, blood
epitope mapping
thrombin time
xrays, mass chest
extended focused assessment with sonography for trauma
scaffold cell culture techniques
techniques, sex determination
electron spin resonance spectroscopy
spore count
spectrophotometries, ae
radionuclide angiography, gated
mutagenesis, oligonucleotide-directed
method, duke
probe microanalyses, electron
immunologic subtyping
technics, fungal typing
cinefluorographies
conductometric titration
bone marrow examination
two-dimensional echocardiography
flow echocardiographies, color
dpx absorptiometry
numbers, leukocyte
echocardiography, 4 d
restriction enzyme analyses
car t-cell therapies
transfer techniques, spindle
tolerance tests, lactose
tract-tracing, neuroanatomical
diffraction, xray
serodiagnosis, aids
particle mediated epidermal delivery of dna
scattering, small angle
ct angiography
test, immunological pregnancy
spectrometry, near-infrared
normalized ratio, international
epsilometer tests
testing, cmp
testing, covid19
technic, bacteriologic
diagnoses, immunological
flame ionizations
fluid extraction, supercritical
serotherapy, covid-19
insertional mutagenesis, viral
bacteriologic technic
viral insertional mutagenesis
numbers, cell
count, blood platelet
zonal centrifugation
determination, dna sequence
typing, tissue
technic, replica
fragility, saline
splenoportography
spectroscopy, single particle
test, quick
capture microdissections, laser
cord blood sampling
titration, conductometric
cell sorting, fluorescence-activated
spectroscopy, ultra-violet photoelectron
chromatographies, gas-liquid
pleural aspirations
next generation sequencing
petrosal sinus sampling
immunotherapies, adoptive
techniques, spindle transfer
volumes, mean platelet
sars-cov-2 convalescent plasma treatment
normalized ratios, international
blood-pool scintigraphies
spectroscopy, electron energy-loss
dual energy scanned projection radiography
parasitic load
ventilation perfusion lung scan
in vitro exon shuffling
mutations, insertion
chia-pet
serology, htlv iii
anatomic electrical activity optical mapping
euglobulin lysis times
active immunizations
cytological technique
puncture biopsy
mean cell volume
cell reprogramming technique
dried blood spot method
blood typing
serological testing, covid19
leukocyte numbers
radiation hybrids
large-core needle biopsy
flocculations
cell cultures, 3-dimensional
technique, cytohistologic preparation
image, magnetic resonance
pour plate count
cultivations, virus
urine specimen collections
single particle analyses
doppler ultrasonography, transcranial
cytogenetic technics
counts, leukocyte
reaction, polymerase chain
genome wide association studies
protein sequence analysis
ultrasounds, carotid
contig mapping
cd4 lymphocyte counts
protein sequence analyses
extraction, micro liquid-liquid
pronuclear transfer technique
histological techniques
serotyping
spectrometry, mass, fast atom bombardment
immunomagnetic bead techniques
scintigraphy, blood-pool
reprogramming techniques, cell
ct pet scans
mutation, insertion
brain cortical thickness
echocardiography, contrast
technique, skin window
determination, gastric acidity
prenatal testing, noninvasive
bacterial typing technic
hyperspectral analyses
adoptive cell transfer
parasitic sensitivity test
gene annotation
ultrasonography
echocardiography, 3-d
fluorescence anisotropies
genetic therapies
reticulocyte counts
splenoportographies
radiographies, insufflation
ercp
tests, fta-abs
duplex ultrasonography, doppler
coagulation time, whole blood
frozen sections
cat scans, four-dimensional
ventilation-perfusion scintigraphies
echocardiography, 2 d
cholangiopancreatography, magnetic resonance
immunomagnetic cell separations
rapd technics
microdissection
photography, orthodontic
platelet function tests
photokymography
testing, genetic predisposition
ligase chain reactions
lymphocyte count, total
ms-mald
immunomagnetic separations
blood sugar self monitoring
coagulation test, blood
technique, microbiological
molecular diagnostic techniques
sequence analysis, peptide
analysis, neutron activation
targeted gene repair
spore counts
intravascular agglutinations
display techniques, phage
sars-cov-2 antigen testing
immunization schedule
pharmacogenetic study
cellular reprogramming techniques
thoracic radiography
xray micro ct
tests, antiglobulin consumption
echocardiography, 2-d
xray diffractions
liquid-liquid extraction
blood-pool scintigraphy, gated
microdissections, laser capture
anchored pcr
dna barcodes, taxonomic
cine mris
echocardiography
molecular cytogenetic technic
differential scanning calorimetry
amino acid substitution
diagnostic test, rapid
immunotherapy, adoptive
arthrography
electron probe microanalysis
leukocytopheresis
skin end-point titration
v-q scintigraphies
oximetry, pulse
digital scan projection radiography, dual energy
scintigraphies, blood-pool
serology, htlv-iii
position-specific scoring matrix
transfer technique, spindle
4d ct
proton magnetic resonance spectroscopy
coronavirus disease-19 serotherapies
covid19 virus testing
immunologic pregnancy tests
testing, covid-19 serological
doppler echocardiography
technic, cytological
typing, hla
mri scans
walking, chromosome
vaginal smears
karyotype analysis methods
immunization, booster
echocardiography, 2-d doppler
preparation technique, histocytologic
cdna arrays
dexa scan
aortography
reaction, ferrocyanide
spectroscopy, impedance
flux analyses, metabolic
immunoadsorbent techniques
radiography, dental
plating, metal
whole genome association study
lymphocyte reaction, mixed
self monitoring, blood glucose
technique, cytohistological preparation
4d cat scans
mutagenesis, insertional
volume, packed erythrocyte
karyometry
renographies
sex determination analyses
immunotherapies, sublingual
effect, viral cytopathic
technique, luminescent
flow cytometries
optical rotatory dispersion
histological labeling
brain mapping, topographic
protein genetic engineering
radiation hybrid maps
histologic technic
bauer-kirby disk-diffusion method
radiographic kymographies
exome sequencing, whole
ct scan, pet
antiglobulin test, direct
molecular sequence annotation
magnifications, radiographic
image-guided biopsy
quantitative light-induced fluorescence
ultraviolet spectrophotometry
analysis, raman spectrum
coon technique
xeroradiographies
casting, corrosion
immunologic cytotoxicity tests
amniocentesis
retraction, clot
reactions, ligase chain
knock-in technique, gene
mapping, optical vm
gel diffusion tests
metabolic clearance rates
fluorescence spectroscopy
echoencephalographies
technique, molecular cytogenetic
echoencephalography
elastographies
mean platelet volume
blood plateletphereses
gel shift analysis
international normalized ratio
reactions, pas
severe acute respiratory syndrome coronavirus 2 testing
diaphanoscopies
insertion mutation
[truncated: 2,304 more rows]
