# Supplementary material for: Predicting potential target genes in molecular biology experiments using machine learning and multifaceted data sources
Source: iScience. 2024 Feb 23;27(3):109309. doi: 10.1016/j.isci.2024.109309 (PMC10933549; doi:10.1016/j.isci.2024.109309)
Supplement: Table S3. The number of experiments per gene, related to Figure 2 [file mmc3.xlsx]

## Sheet: Sheet1
Table S3. The number of experiments per gene, related to Figure 2
TP53	199025
EGFR	186376
IL6	140240
AKT1	139534
INS	135054
VEGFA	125954
MTOR	124724
CD4	120576
APOE	120528
MYC	104124
ERBB2	100773
PARP1	96005
HDAC9	94245
PIK3CA	91147
STAT3	86151
MT-RNR2	85619
CD8A	83610
BCL2	79007
ACE	76338
IL10	76129
AFM	71309
CD274	71145
PTEN	67777
NPS	66115
TNF	63635
CDH1	62036
ACTB	59499
GFAP	57856
ERK	56015
MAPK8	54394
VIM	54346
HSP90AA1	54148
MAPT	51954
PLXNA2	51711
BRAF	51309
PECAM1	51026
SIRT1	50857
TLR4	50022
EZH2	49400
PDCD1	49025
C3orf62	48934
TRRAP	47168
SRC	46909
IL17A	46210
EAF2	43587
COX8A	43575
CXCL8	42834
FOXP3	42788
NLRP3	42715
SGLT2	41851
BAX	40618
IL2	39787
COMETT	38985
ACE2	38859
CD44	38755
CCL2	37915
SOX2	37274
ABCB1	36693
LCN1	36331
CYP19A1	35816
LDLR	35779
BDNF	35709
PRKAA2	35493
PTPRC	35488
PI3	34772
CD34	34727
PTK2	34528
EGF	34495
SRA1	34463
YY1AP1	34152
CCND1	33992
PCNA	33833
IL4	33564
CRP	33486
ALK	33306
CXCR4	33021
MDM2	32950
ACHE	31539
AAVS1	31461
ATM	31378
CD11B	30140
KRAS	30117
CORD1	30047
APP	29933
HMOX1	29805
RAC1	29228
MYD88	28838
PIGS	28826
RHO	28621
APC	28603
RAG1	28599
POU5F1	28516
ESR1	28200
HMGB1	28183
KDR	27910
HM13	27861
MIR21	27742
MAP1LC3A	27470
LEP	27176
CASP1	27118
NOS3	26842
MBP	26726
SNAI1	26490
BANK1	26391
FOS	26258
FRAP	26015
AIRN	25864
CD68	25853
IV	25697
SP8	25515
CASP3	25490
RHOA	25377
CDKN2A	25107
BIRC5	24898
STAT1	24844
BRCA1	24546
RAG2	24274
DNER	24240
ALYREF	24098
DDX41	24080
NAC	23972
TLR2	23860
MCL1	23829
MPO	23765
IGA	23656
BCL2L1	22891
SPR	22835
STAR	22732
JAK2	22550
RUNX2	22486
PLK1	22275
DSP	22264
SNCA	22228
RBFOX3	22180
NANOG	22169
MT-TA	22139
IFNAR1	22100
CFTR	21941
FAS	21897
AMACR	21895
MSMP	21724
AHR	21670
ATG5	21463
IFNA1	21333
ARMC9	21192
FOXM1	21026
JUN	20873
KIT	20789
GJA1	20768
SP1	20768
VWF	20628
KDM1A	20604
ATR	20491
TJP1	20274
FOXO1	20182
SOX9	20165
MSC	20075
NOTCH1	20067
ABCG2	20065
TFPI	20005
TYR	19995
BRD4	19874
KLF4	19826
KRIT1	19766
DICER1	19647
BTK	19375
SOD1	19349
CFLAR	19328
AGRP	19321
DIC	19061
BCR	19002
DNMT1	18993
CAT	18948
CTRL	18900
ACC	18832
PCSK9	18829
TARDBP	18756
WASF1	18694
CHEK1	18533
SHH	18353
PRKN	18271
FOXO3	18058
METTL3	18025
PYCARD	18010
CSF2	17981
EP300	17938
ADIPOQ	17766
EIF2AK3	17676
HDAC6	17658
TNFRSF11A	17642
CD19	17572
ITGAX	17566
CYP3A4	17537
HPSE	17141
NES	17023
TRIM27	16913
LRRK2	16904
CCR2	16895
MALAT1	16854
HDAC1	16836
CDH2	16818
CD14	16665
BCL2L11	16572
CTLA4	16527
DES	16494
AGO2	16489
GLI1	16487
CALR	16294
AIF1	16278
PROM1	16257
RAD51	16257
NOC2L	16254
TWIST1	16248
POMC	16237
CCR5	16227
SMAD3	16208
XRCC1	16174
TRPV1	16157
BGLAP	16128
VDR	16063
SLC6A3	16000
MMP9	16000
RIPK3	15994
FLT3	15974
OPN	15903
CTCF	15902
AXL	15860
ATG7	15844
DDIT3	15777
FBXW7	15740
TIPARP	15589
TNFSF10	15547
STING1	15323
BACE1	15246
CDC42	15193
ZEB1	15104
APEX1	15100
MIF	15095
ELAVL2	15054
HGF	14970
MEF	14943
TERT	14853
EPCAM	14816
SYK	14810
EGR3	14783
CFP	14765
SMUG1	14669
SYP	14636
CXCL10	14634
PKM	14569
MMUT	14423
MIR7-3HG	14416
GRP78	14393
PTPN11	14334
SIRT3	14319
TAT	14288
DMD	14285
TNFSF11	14267
SETD2	14215
IL18	14191
FANCB	14134
IL13	14131
CDK2	14122
NOX4	14110
PLG	14062
PIMREG	14061
SLC3A2	14047
CDK1	13887
SMC3	13863
CCN2	13811
GATA3	13811
MAP6	13764
NT5E	13759
TBX21	13751
SNAI2	13741
RPA1	13697
E2F1	13672
DPP4	13587
EPO	13583
IGF1	13565
SMO	13558
DDX58	13557
FASN	13514
CYBB	13472
PARP9	13369
CD36	13302
ARNTL	13238
SMAD4	13196
NS1	13183
FMR1	13171
BAAT	13167
CD20	13152
YAP1	13146
CDK4	13116
NOS1	13027
XIAP	12985
NCAM1	12971
FAAH	12907
RAN	12891
NGF	12837
GCG	12787
ERG	12784
CPE	12713
EIF2AK2	12699
STAT5A	12653
MECP2	12476
FUS	12468
HUR	12459
HMI	12298
F8	12253
THBS1	12243
RPE	12241
LCN2	12225
CHL1	12220
CAD	12190
AR	12189
FGFR1	12106
CLOCK	12094
EGR1	12027
HTC2	12023
ALDH7A1	12008
FTO	12000
RAPGEF5	11991
LOX	11989
LYZ	11979
MYCN	11938
LAMP1	11927
ATF4	11920
IGF1R	11904
NF2	11877
FATE1	11856
GRN	11848
SEA	11748
PYURF	11738
AURKA	11732
CCL26	11715
CD38	11697
PINK1	11692
DSC3	11687
C11orf65	11674
CDH5	11664
CTD	11632
HTT	11614
HSC	11586
IDO	11581
HDAC3	11557
TET2	11545
MYB	11528
DKK1	11517
COMT	11430
CCL5	11390
CTSB	11372
IL22	11365
PTPN1	11357
H19	11320
TLR9	11294
MAP2	11272
RPS3A	11267
KEAP1	11249
MME	11244
AGS	11206
GLUT1	11201
BRCA2	11201
MSTN	11178
KIDINS220	11147
CD63	11135
MAVS	11126
TLR3	11115
DLG4	11101
BCKDHA	11060
HDAC2	11046
HSF1	11046
OGT	11043
CEA	11041
SMARCA4	11025
SOD2	11003
MUC1	10936
SLC5A5	10935
PTH	10900
SRL	10893
PAX6	10876
CXCL12	10871
RUNX1	10860
CA1	10816
PAM	10812
CBS	10789
MARCKS	10781
SIRT6	10771
EMD	10725
BAK1	10708
IRF3	10697
PIN1	10688
GLS	10660
STIM1	10612
EHMT2	10607
BMI1	10598
STK11	10597
FEZF2	10584
MYOD1	10547
XIST	10543
LMNA	10503
BECN1	10491
PRMT5	10426
MMP2	10414
MT-CO1	10408
WNT5A	10362
YY1	10358
TYRP1	10337
DNMT	10328
TP53BP1	10314
ALDH1A1	10311
IL6R	10308
PML	10287
CDA	10280
ARC	10260
LPL	10240
RET	10240
RELA	10199
NAMPT	10179
GYPC	10169
TMPRSS2	10164
LGALS4	10151
WDTC1	10128
REN	10127
IL15	10126
PGR	10122
CD2AP	10121
SPHK1	10099
HSPB1	10092
NPC1	10091
AFP	10077
MAPK1	10041
SIRT2	10040
DHFR	10036
DNMT3A	10001
GZMB	9985
MFAP1	9972
CD86	9971
ANG	9957
HOTAIR	9947
AKT1S1	9909
STS	9880
VIP	9847
CYP2D6	9805
VCL	9796
TRAF6	9786
BCL6	9769
KCNH2	9750
NOD2	9748
WT1	9741
TBK1	9738
VHL	9712
ELN	9710
PREP	9689
PALM	9685
SERPINF2	9680
CDK5	9678
TSC2	9669
SOCS3	9657
WEE1	9656
AQP4	9648
NMUR1	9604
SST	9603
THY1	9599
CAV1	9587
NEAT1	9581
TAK1	9576
CSF1R	9562
MARK1	9559
EPHA2	9504
SDC1	9500
AMBP	9450
NOS2	9437
NELFCD	9396
IDO1	9366
IL23A	9365
ADCY10	9342
NF1	9318
DDX53	9303
RICTOR	9287
RORC	9273
G6PD	9258
ERBB3	9232
SPP1	9215
MBTPS1	9205
HPRT1	9198
GPX4	9166
NBN	9166
ISYNA1	9157
NELFE	9150
NEB	9125
NTRK1	9117
CTNNB1	9099
FGF2	9050
SPINK5	9048
HSPD1	9045
ECD	9042
CD9	9029
SERPINA1	9027
NTRK2	9026
TSPO	9018
TFEB	9005
LIF	9002
CCR7	9001
KRT19	9001
EIF4E	8999
MERTK	8989
CDK9	8986
BMP4	8971
SCD	8964
CERNA3	8954
SPARC	8935
PPIA	8932
KITLG	8924
TANK	8918
ENG	8904
RPS6KB1	8900
LGR5	8879
CD47	8874
NR1H4	8852
KRT7	8838
PRKDC	8834
CGAS	8826
NPM1	8824
DST	8813
SFTPA1	8809
IDH1	8798
CHAT	8788
CD24	8787
CD40	8786
SCC	8786
BBC3	8759
STAT6	8745
COIL	8724
CD163	8723
CCA	8714
PIM1	8699
DCX	8681
LIPA	8675
MCS	8664
NPY	8653
PARK7	8647
MLH1	8642
CNR1	8636
TIMP1	8632
TNFRSF10B	8630
MOS	8617
CSF3	8613
PRL	8608
RIPK1	8598
ACAN	8595
PAK1	8595
HMGA2	8594
MGLL	8592
FOLH1	8568
SOX10	8554
SKP2	8545
MRC1	8509
BSG	8505
MMP14	8475
NQO1	8463
ELANE	8444
ORAI1	8422
HK2	8416
PODXL	8412
MAT1A	8402
YBX1	8401
FURIN	8372
SLC7A11	8365
MIR145	8355
TET1	8349
CBP	8342
LYN	8332
UCP1	8329
RB1	8325
HES1	8309
ULK1	8295
LIAS	8294
MFN2	8277
ATF3	8265
AKT2	8258
PTC	8251
S100A9	8244
REL	8237
TMPRSS11D	8229
SMAD2	8227
IFNG	8224
CASP8	8221
GLI2	8194
TRPA1	8194
OPA1	8136
DUSP1	8132
HSPA5	8113
XBP1	8111
NCL	8103
MSH2	8101
PRKCA	8091
PDF	8073
JTB	8069
CSE	8066
BMP2	8057
TLR7	8033
POSTN	8025
CSF1	8016
OPG	7996
PSMD4	7987
WNT3A	7981
CXCR2	7952
TFAP2A	7950
MDR1	7950
PRF1	7947
CX3CR1	7945
PAH	7933
PPAR	7916
ADAM8	7895
IL5	7878
INSR	7871
CXCL1	7848
CD80	7833
LSR	7828
COL1A1	7825
TFRC	7810
BAD	7762
FYN	7759
MAF	7739
TF	7736
IRF8	7732
MBL	7731
LDHA	7694
RAF1	7693
CD69	7690
PGP	7679
DNMT3B	7675
TRPV4	7671
AZIN2	7650
HIF1A	7636
STM	7621
GATA4	7612
MTX	7603
GHRL	7596
ADA	7588
MITF	7584
SRM	7583
PDK1	7570
IGF2	7562
YWHAQ	7561
NPY6R	7527
ANO1	7510
USP7	7506
NODAL	7505
NTS	7478
PLAUR	7478
EZR	7473
P2RY12	7465
ADAM10	7450
CYP27A1	7444
SLC17A5	7439
ANXA2	7435
ADAM17	7434
ETS1	7425
PIP	7423
LIN28A	7418
KNTC1	7410
XPO1	7398
FOXA1	7386
TTR	7357
NTM	7350
NFATC1	7333
TREM2	7325
ADAR	7324
TYMS	7321
MAP2K1	7308
REG1A	7307
IFIH1	7305
CDK6	7294
LPA	7286
TBP	7285
SOCS1	7277
PXN	7268
ABCA1	7260
PHB	7260
RPTOR	7235
CDKN1A	7233
NR4A1	7219
DNTT	7207
CENPA	7190
CDX2	7183
TNFR1	7179
GDNF	7179
TPSG1	7139
AMH	7135
IRF1	7116
CTB	7105
BCHE	7095
CLC	7094
CD40LG	7092
EPRS1	7075
MLKL	7067
AVP	7064
GAA	7060
MIR122	7059
SP7	7032
CD81	7030
ABL1	7025
MBNL1	7018
FANCD2	6998
KMT2A	6975
CXCR3	6970
RYR1	6967
DCN	6961
FGFR2	6948
SOST	6940
CD28	6915
SREBF1	6906
CHEK2	6902
DYM	6897
LYST	6883
DOT1L	6854
MCU	6847
TXNIP	6844
RRAD	6842
FGF21	6776
CTSL	6751
NR1I2	6723
PDC	6708
CCNB1	6691
MNT	6683
MGMT	6663
FBN1	6652
PSEN1	6651
PDX1	6648
CA9	6646
NR5A1	6645
NOG	6643
STATH	6636
VHLL	6635
GSDMD	6632
RAB5A	6628
MRS	6626
SMAD7	6623
JAK1	6621
CDKN1B	6614
CTSK	6610
PKD1	6610
KL	6608
IRF4	6571
TGFBR1	6560
HDAC4	6550
SRS	6548
CD1D	6547
ARID1A	6539
CBL	6520
NOTCH3	6516
CEP70	6483
NKX2-1	6482
CDIPT	6481
RAB7A	6476
ILK	6476
SUMO1	6471
OLIG2	6465
ACLY	6458
NCOR2	6457
GLUT4	6445
ST8SIA4	6434
SELL	6405
TH	6402
IL1B	6381
TGFB1	6379
ID1	6351
ROCK1	6342
CGA	6342
TNFSF13B	6340
PTPN6	6330
CACFD1	6312
H2AX	6296
ALDH2	6296
C3	6291
ISG15	6290
STAT	6286
TOP1	6277
ITGB1	6268
GAD1	6257
MYOG	6251
EEF1A2	6242
PTK2B	6222
KAT8	6220
NRAS	6218
MDC	6186
KLF5	6183
B2M	6172
FASLG	6172
F9	6162
SERPINE1	6153
ETFA	6150
MIA	6140
GAL	6112
ARG1	6103
ABCB4	6092
PKD2	6090
CYP2C19	6077
AGT	6076
P2RX7	6075
TSC1	6069
CDC20	6067
FAP	6064
MEG3	6064
OXT	6062
S11	6060
HSPA8	6056
EIF4EBP1	6054
VDAC1	6050
ATC	6048
TSG101	6042
MTDH	6036
SRF	6035
TMEM121	6032
PTMS	6029
PAX7	6010
APCS	6008
CARS1	5998
BST2	5991
NRP1	5988
CCL	5985
GAS5	5984
RNF2	5974
AIM2	5973
BAP1	5972
RPS4X	5964
GRK2	5962
TCF4	5947
SPEF1	5942
TERF2IP	5920
SRSF1	5916
KAT5	5910
ACKR3	5899
BLM	5894
MVD	5891
GAPDH	5859
TXN	5845
KRR1	5840
FABP4	5834
IRF7	5830
SLC17A6	5827
PPD	5812
TCF3	5808
BTG3	5805
RAB8A	5804
SGCB	5803
DYRK1A	5801
NHS	5801
NCOA3	5794
CLU	5789
LUC7L3	5789
CTTN	5786
PRB1	5778
MUC5AC	5770
CETP	5762
PVT1	5751
GNRH1	5743
CBD	5743
PDPN	5743
DNAAF11	5727
GPI	5718
MS	5707
FES	5696
STAB2	5687
MDM4	5686
TOP2A	5679
PRMT1	5673
HAVCR2	5673
UCP2	5667
TTN	5667
S100A4	5665
PRKG1	5656
SNAP	5647
SLURP1	5644
VCP	5642
LRP1	5638
UPF1	5637
CISH	5632
MUC2	5625
TFAM	5624
TERC	5613
PTCH1	5599
PRNP	5598
MEN1	5595
VEGFC	5592
BCL2A1	5571
CYP1A1	5558
MCTS1	5554
LCK	5554
ALPL	5551
CYP1A2	5551
OGG1	5547
AD5	5538
GDF15	5538
MIP	5535
NTSR1	5530
VCAN	5527
BLOC1S4	5526
CALCR	5519
MRE11	5518
STD	5511
FXN	5506
CAST	5503
FOXA2	5498
ALOX5	5496
GPER1	5495
INHBE	5491
CYP3A	5486
DYNLL1	5478
MTHFR	5478
BID	5477
ERVW-1	5464
CD200	5462
RUNX3	5462
WRN	5461
ICOS	5450
TEK	5447
MCIDAS	5445
ST2	5444
APOB	5443
FBL	5439
CRTC1	5439
CYP2E1	5432
TRPM7	5418
PER2	5417
IL2RG	5415
KDM6B	5403
UNG	5391
TNC	5384
MAP3K5	5379
TES	5367
FDXR	5367
MUC16	5357
ID3	5353
SLC25A20	5348
NLRC4	5345
UBE2I	5320
MAPK3	5314
XRCC6	5307
CPP	5299
ID2	5298
ITK	5288
PMAIP1	5286
KIF11	5286
MT-CYB	5277
NGFR	5272
MTLN	5272
ANXA1	5271
TRIM28	5270
PPIF	5268
DGAT1	5265
GRIA1	5264
TUG1	5263
PDCD4	5252
SAT1	5245
FGFR3	5243
LEF1	5242
TRPC6	5242
PSMD5	5229
SGK1	5229
SPEN	5219
ROS1	5213
SHOX2	5204
SPN	5188
GATA1	5188
MMP13	5187
HMBS	5186
FGF23	5186
PHLPP1	5184
UHRF1	5177
PNPLA2	5174
FLT1	5172
CTSD	5171
CD5	5168
LILRB1	5167
PDGFR	5161
PANX1	5159
NCKIPSD	5158
UCHL1	5157
METTL14	5147
MAPK7	5140
MCC	5130
AMD1P2	5121
TLE5	5119
RDT	5118
CCN1	5111
DHODH	5104
SOX4	5102
TYRO3	5100
CFH	5095
DDX3X	5094
MCAM	5092
MSN	5075
FADD	5072
LCS1	5060
DROSHA	5057
ERN1	5042
PTS	5039
LEPR	5037
NOX1	5036
IBSP	5029
PACC1	5021
MOG	5017
PGF	5016
ZEB2	5012
SAG	5006
CYP2C9	4992
CXCL9	4989
DSS	4981
AQP1	4975
PDP1	4969
STH	4968
CCT	4966
PPARG	4966
EGLN1	4964
AURKB	4961
ISL1	4959
SLC17A7	4947
CAGA	4935
DAG1	4929
AIFM1	4924
H2B	4924
SAMHD1	4907
AKR1C1	4906
ETV5	4895
PLP	4892
PITX2	4883
JAK3	4881
CASR	4879
NRG1	4867
EOMES	4867
MSH6	4865
FST	4856
CHGA	4855
CD276	4852
C5AR1	4837
MATK	4836
S12	4833
HSP90B1	4824
TOMM20	4824
CANX	4823
BMPR2	4819
SMARCB1	4816
FN1	4812
ABCA4	4810
ANGPTL4	4808
ERBB4	4797
KRT20	4793
ARF6	4774
SLC1A2	4772
STMN1	4771
PCI	4768
IFNL3	4768
RBPJ	4757
AGFG1	4756
MAPKAPK2	4754
UCA1	4754
RRM2	4753
IQGAP1	4749
SNRPB	4746
RB1CC1	4746
MSLN	4745
MSD	4744
XRCC5	4738
RAD21	4738
APS	4737
IRF5	4733
MST1	4731
SCARB1	4717
LAT	4716
FKBP5	4711
GRM5	4710
TP73	4703
PHGDH	4702
GLP1R	4692
BATF3	4684
PBRM1	4681
CCS	4674
HMGCR	4672
GEM	4671
TNKS	4654
DISC1	4651
KLF2	4646
CA3	4640
RECA	4638
ATF6	4637
RACK1	4633
G3BP1	4624
CYP1B1	4623
EMSLR	4622
RPS27	4614
PRS	4609
NEDD4	4609
ALKBH5	4600
EXOSC3	4591
PTPRVP	4590
PPM1D	4580
OXTR	4576
MPI	4573
RBMS3	4571
PTX3	4568
TSLP	4563
TRERF1	4553
LRP6	4551
PFKFB3	4551
BANF1	4546
RELB	4546
SCX	4543
EWSR1	4542
ENO1	4540
AIRE	4531
ERCC1	4530
CLEC4D	4524
IL7R	4516
PTGS2	4507
CNR2	4497
TRAF2	4492
ASCL1	4492
CYLD	4482
PDCD6IP	4481
MAG	4478
AGXT	4474
GSTP1	4473
AXIN2	4456
ASL	4451
ZBP1	4450
CBLB	4449
GATA6	4434
CYP17A1	4430
SRY	4430
GPR182	4417
NOTCH2	4416
IFITM3	4416
PLK4	4414
GSTM1	4414
GATA2	4412
PDGFRA	4405
HNF1A	4398
WAS	4396
BNIP3	4390
TGM2	4389
MNS	4384
SMAD5-AS1	4379
SUZ12	4379
NEP	4375
TCF7L2	4366
C9ORF72	4365
CPA1	4362
ACSM3	4361
TGFBR2	4358
KDM6A	4353
MIR137	4352
TRPM2	4351
SLC12A2	4349
CXCL13	4340
TRPC1	4336
PRKD1	4333
CARM1	4331
PEDF	4330
AREG	4328
CORT	4324
MX1	4319
GLI3	4315
FLT4	4313
ACH	4310
UBE3A	4305
SCN5A	4296
PPT1	4289
PRTN3	4284
CSAD	4278
HDAC8	4277
PSD	4276
DBF4	4275
LYVE1	4275
SLC26A4	4270
CD55	4245
CDK7	4244
NDUFAB1	4243
KIR	4236
HMGA1	4233
CCNE1	4233
PLIN2	4231
BIRC3	4228
MEF2C	4220
ZBTB16	4214
NFATC2	4210
PAEP	4210
RRBP1	4204
MAPK9	4200
OGA	4199
IGH	4197
DNM2	4196
SIX1	4193
SNAP25	4191
WNT1	4190
SAGE1	4189
JAG1	4188
SETDB1	4186
CALB2	4183
TAX	4181
AKT3	4180
TACE	4177
TRPM8	4172
SPHK2	4167
TRAF3	4165
PON1	4165
CDH17	4164
ROCK2	4162
SOX17	4162
CXCR5	4160
LMNB1	4154
RIT2	4144
DLL4	4141
FNDC5	4131
CCK	4127
ABCG1	4122
CCL21	4121
HFE	4119
ACP5	4118
RALA	4116
EED	4116
SFN	4114
KLRK1	4112
TBL1X	4111
CENPV	4106
ICAM1	4104
DDR1	4098
IL3	4096
CRH	4089
VSIR	4089
SS18L1	4086
ATRX	4084
IKZF1	4073
CARTPT	4068
NTN1	4066
PTBP1	4065
PROX1	4057
TG	4053
H2A	4052
SGPL1	4045
PIK3C3	4041
GSC	4040
SMC2	4040
CLEC7A	4031
TRAF3IP2	4024
PIWIL1	4022
SON	4019
TLR5	4004
LGALS3	3999
ADAMTS13	3994
SMARCA2	3994
HSD17B6	3993
PAX5	3992
SLN	3992
RYR2	3990
CCL3	3990
MIR182	3983
IKBKG	3973
VTRNA1-1	3973
YTHDF2	3973
LTA	3967
TIMP3	3966
CCL28	3964
CD99	3961
RTCA	3954
BCL11B	3953
CST3	3951
ITCH	3951
KISS1	3951
F11R	3950
TDP1	3948
IDH2	3942
RHEB	3938
GEN1	3938
CCR6	3936
MRP1	3935
IL1R1	3934
IL17RA	3934
P4HB	3934
IDE	3933
LCA	3931
SPNS1	3923
CFC1	3919
PDCD1LG2	3919
NFKB1	3914
MTTP	3908
FOXC1	3907
MST1R	3906
LAMP2	3906
ALOX5AP	3894
SDHB	3892
PGL3	3890
CTSC	3889
FLNA	3888
DBH	3888
ZAP70	3886
S100B	3886
ANKS1B	3881
MMP1	3874
GREM1	3872
WDR5	3870
RPE65	3860
FANCA	3858
CD27	3858
TRIO	3852
GOLPH3	3845
BUB1B	3840
TERF1	3839
DGCR8	3835
MYOC	3826
EEA1	3820
HNF4A	3818
NUMB	3817
PROS1	3817
SIRPA	3816
DBP	3810
SMARCA1	3809
SMG1	3808
TRIM63	3807
HOXA9	3804
GOLGA2	3803
MLN	3802
CASP9	3796
KDM5B	3792
PDLIM4	3791
SOD3	3789
PIEZO1	3780
ELF3	3777
TRIM21	3764
TPH1	3763
GBA	3762
GAP43	3759
CCND2	3759
RAD52	3758
TNFR2	3757
CEL	3756
SATB1	3756
AGO1	3754
PDIA3	3753
PRDX6	3752
CRS	3751
WDR20	3751
MFGE8	3751
BRAP	3751
NEK2	3746
PAX8	3745
SALL4	3738
BCS1L	3735
GRB2	3733
IAPP	3727
CD244	3727
TCF7	3726
IRAK1	3721
DRD2	3712
MLC1	3709
DDX4	3709
LIMK1	3706
LRPAP1	3706
GPX1	3706
S13	3706
FPR1	3702
CD209	3700
SLC25A1	3699
COMP	3698
MMP3	3697
MMC	3697
OPTN	3695
QPCT	3689
DIH1	3686
GPT	3677
MALT1	3674
PLN	3673
PCSK1	3669
DUSP6	3669
THC	3667
RELN	3653
PEBP1	3651
PMS2	3647
SFRP1	3646
TFE3	3646
CCL20	3646
LIN28B	3634
PGK1	3631
GRIA2	3628
SLC1A5	3625
SLC6A4	3617
DAXX	3614
PAX3	3612
OPN4	3605
VAV1	3604
DDIT4	3601
SLC12A5	3597
PARG	3588
ACTA2	3588
NEUROD1	3587
SUV39H1	3584
STAT2	3581
TPR	3580
IFNGR1	3579
USP9X	3572
CD30	3570
CR1	3557
AQP3	3554
S100A6	3553
PAK4	3548
ITGAE	3544
ABCC4	3543
CR2	3541
FAH	3540
ATXN1	3531
HDAC5	3530
PTHLH	3529
HIRA	3529
NR0B2	3526
BGN	3522
PER1	3522
CCL7	3521
CPM	3520
TPO	3520
PLIN1	3512
PRC1	3511
GJB2	3508
DUOXA1	3493
HTRA1	3492
SLPI	3491
S100A8	3491
S1PR1	3487
BAG3	3486
NEFL	3486
SATB2	3481
PTGER4	3480
FOXD3	3480
NHE1	3478
CAPS	3474
LBP	3474
PVALB	3474
ARF1	3473
PAX2	3472
GHR	3471
KDM4A	3470
PTTG1	3459
HCRT	3456
FGFR4	3453
PLD1	3451
USP14	3450
GCA	3449
TNFRSF19	3449
FEN1	3448
KCS	3447
SMS	3447
MELK	3447
HRAS	3445
NEDD4L	3441
IL9	3438
CD59	3436
FLG	3435
NSD2	3434
FCGRT	3428
COL2A1	3425
RAB27A	3423
LATS1	3422
GPC3	3420
CHRDL1	3416
NDC80	3409
DDC	3403
CCL16	3400
KAT2B	3399
CD39	3396
HSPA9	3392
LRP5	3388
HDC	3387
ALB	3386
TNFRSF9	3384
CXCL2	3383
RBBP8	3382
IRS1	3377
INPP5D	3377
CRY1	3376
PDLIM5	3371
EIF2AK4	3369
TRIM25	3367
ARTN	3363
SEMA3A	3357
NDOR1	3356
SCT	3345
CPT1A	3341
TST	3340
TXNRD1	3338
KDM3A	3336
FOSL1	3335
IFNB1	3335
MRTFA	3333
PIKFYVE	3331
NDRG1	3328
SNAR-E	3327
GRIN1	3327
SIL1	3325
AKR1B10	3323
ADK	3322
SCPEP1	3320
CSK	3318
BMP7	3317
ROBO1	3314
VPS35	3313
CD33	3311
EIF4A1	3310
CD74	3308
GRHL3	3308
PDGFB	3306
NRF1	3305
SENP1	3303
OTX2	3302
GLUC	3293
SQSTM1	3290
CDKN2B-AS1	3287
MC4R	3284
MCOLN1	3282
TEAD1	3279
GPBAR1	3277
SPINK1	3271
SH2D3A	3271
PGC	3269
PAG1	3269
AKR1C3	3269
ITGB3	3264
MYH9	3260
HERPUD1	3257
SIRT7	3257
NOD1	3256
EPHB2	3252
FLI1	3252
PSMA7	3249
SPOP	3249
KALRN	3248
STAT4	3246
SLC32A1	3240
PCSK7	3234
VASP	3233
MAPK14	3232
AGR2	3232
CARD9	3222
IL27RA	3221
PLD2	3220
DDT	3208
EEF1A1	3207
MGP	3203
CCR4	3203
BUB1	3199
PRDX2	3195
PDXP	3194
ADIPOR1	3190
NR3C1	3187
FTH1	3186
PPOX	3184
ATG16L1	3184
ALCAM	3182
CEACAM1	3182
JUNB	3178
MUC4	3173
OLR1	3166
PBK	3166
ALDH1A2	3161
MAP3K8	3161
FOXP1	3159
SERPINA2	3158
NFAT5	3157
PNP	3154
GAD2	3151
GSN	3148
IGF2BP2	3145
SGLT1	3144
LUM	3144
CC2D1A	3138
ATOH1	3138
UGT1A1	3137
MFN1	3135
NCOR1	3135
TAC1	3132
FGF1	3131
NFS1	3126
HHEX	3125
POLR2A	3121
SFTPC	3115
TREX1	3115
FANCC	3114
HTATIP2	3113
PF4	3112
MTA1	3112
UCN3	3108
MICA	3107
DMP1	3106
CIP2A	3106
AGA	3101
COPS5	3098
GLUL	3097
MSR1	3096
PRNT	3096
CHR	3095
C3AR1	3095
PMCH	3091
EGOT	3089
APOL1	3086
C1QBP	3086
KRT8	3084
SETD7	3080
KRT90P	3078
SLC2A1	3077
LATS2	3073
RETN	3069
BIRC2	3068
SIRT5	3066
NRL	3064
S14	3061
PVR	3061
PLEKHG5	3060
GRIN2B	3059
MECOM	3058
FAM3B	3054
SFTPD	3051
TPX2	3051
MAOA	3047
TPT1	3046
EFNB2	3044
CX3CL1	3042
APOA1	3040
SUCO	3038
SSB	3037
UBXN11	3036
PDK4	3036
NT5C2	3034
CBX5	3033
GYPA	3032
OTC	3031
IVD	3028
DCLK1	3028
TRC-GCA24-1	3023
SELPLG	3020
PPP1R1B	3019
MKI67	3019
MLIP	3018
MYBPC3	3017
TIMM8A	3016
LY96	3014
YTHDF1	3013
CLPP	3010
PC	3007
CTSS	2999
SAFB	2997
PTPN2	2997
SLC1A3	2996
PUM3	2994
IGF2BP1	2992
EXO1	2992
SMAD1	2991
HPGDS	2989
NEDD9	2988
AOM	2987
EMP1	2987
CIITA	2983
GPSM2	2981
DCLRE1C	2980
ARA	2979
TRPM4	2979
CUL4A	2977
AQP5	2975
CD1A	2972
ITGB2	2972
SF3B1	2971
TUBB3	2969
DNASE1L3	2968
ANP	2966
CREB1	2966
AADAC	2965
CTBP2	2964
SARM1	2964
DAPK1	2963
CSTB	2956
SLC2A4RG	2956
GSTT1	2955
PNPLA3	2953
KDM4B	2950
SLAMF1	2948
EGLN3	2946
PRKCB	2944
L1CAM	2940
CCL4	2939
HNRNPA1	2939
IHH	2937
BRD2	2937
CUX1	2935
VLDLR	2934
LOXL2	2930
SLIT2	2928
GAS6	2928
EBF1	2927
ADARB1	2927
APLN	2927
DCC	2924
SLC9A3R1	2918
PES1	2913
NDE1	2910
GLO1	2909
AKR1B1	2905
ZC3H12A	2904
MMP7	2903
CRY2	2903
TYK2	2900
CHI3L1	2898
SRSF2	2896
RNF31	2893
IRS2	2893
GDH	2892
CHD4	2890
NHE3	2884
DLK1	2883
IFI16	2882
CD13	2881
DDX5	2881
ZBTB8OS	2876
F3	2874
DCE	2869
TIAM1	2868
CRLF2	2867
TRPC3	2867
NURR1	2859
TIA1	2858
STX2	2857
TBX3	2855
WWOX	2853
HSPG2	2852
TECR	2851
CPD	2851
CYP51A1	2850
IKBKB	2849
PIAS1	2844
RPS15	2843
CA2	2842
TPH2	2842
CYP2B6	2842
SLC33A1	2842
EPOR	2841
UBE2C	2840
OMP	2839
NFIC	2837
PTK6	2819
SHC1	2818
SCN10A	2816
XPC	2813
TGM5	2813
TNK2	2810
CAMKK2	2809
OPD1	2807
TFF3	2802
MBD2	2800
COL18A1	2799
FABP5	2799
KIF2C	2796
NR2F2	2795
FGF8	2794
CCNA2	2788
CD22	2786
SHANK3	2785
CADM1	2782
SLCO1B1	2780
OSM	2777
SOX11	2776
USH1G	2773
OBS	2769
KMO	2767
KHDRBS1	2764
CLS	2763
DAO	2763
UBC	2755
LIN9	2755
PTCRA	2752
SCAF11	2751
ATP7B	2747
NNMT	2746
SLC10A1	2744
ALKBH1	2744
SART3	2743
MSI2	2735
IFT88	2734
IL1A	2734
GCGR	2731
SCGB1A1	2729
SERPING1	2728
NRP2	2728
CDK8	2726
FCER2	2724
DEK	2724
AGER	2723
SMURF2	2723
STAT5B	2722
CEBPA	2721
SFTPB	2717
MUC5B	2716
TNFRSF10A	2714
BACH1	2714
DUX4	2714
BATF	2714
MMP12	2713
FGF10	2710
NMT1	2709
GCK	2709
EPHB4	2709
RPS6	2705
COL1A2	2702
CFAP97	2701
MRO	2699
IL17F	2699
RPS19	2698
JMJD6	2697
NLRP6	2696
MIR155HG	2694
ADM	2693
GLRX	2693
DEPTOR	2693
CALCA	2693
WNT4	2690
RAB11A	2689
CXCL5	2687
URI1	2687
PCNT	2685
TDO2	2685
ROR2	2682
MLR	2681
MCM2	2681
PRDM16	2680
ITGA6	2678
ACSL4	2678
FOXP2	2672
RNF112	2671
PRG4	2671
MEIS1	2670
IL11	2669
HLA-G	2667
CCL11	2666
RARRES2	2663
HIPK2	2659
XDH	2658
APAF1	2656
ACD	2654
KCNQ1	2652
GJD2	2650
MYO6	2643
CUL3	2641
ARHGEF2	2639
EPHA4	2634
ATF2	2632
FFAR2	2630
MICU1	2629
TNFRSF1A	2629
LRBA	2629
CIC	2626
TP53INP2	2625
SH3YL1	2624
CLN3	2623
MEG8	2617
CDC25A	2617
FLCN	2617
INHA	2615
IRGM	2615
E2F3	2614
GSR	2607
USP22	2604
NFIL3	2603
CSNK1A1	2602
PTP4A3	2600
PHB2	2599
VCAM1	2599
LIPE	2598
IGFBP3	2598
UBR5	2596
TET3	2596
NEUROG2	2595
ST14	2594
MT-RNR1	2594
LIG4	2593
PPIB	2593
HBB	2593
CLDN3	2593
BIN1	2590
GAN	2590
PCK2	2587
MANF	2586
DLG1	2586
XPA	2581
MAL	2580
MYEF2	2579
PSP	2579
RPS16	2579
PGRMC1	2577
HCN1	2574
CHKA	2571
POR	2569
VANGL2	2565
TAGLN	2564
IFIT1	2561
GADD45A	2559
GLUR1	2559
ABCC6	2558
KMT5A	2557
SMYD3	2556
SPI1	2555
GFI1	2555
TIE1	2552
CYP3A5	2551
KIFBP	2550
HCK	2549
TOX	2549
MED	2548
PSD4	2548
GABARAPL2	2548
GCLC	2548
LINC-ROR	2545
SMURF1	2545
MIR27B	2544
SPRY2	2543
SNHG1	2543
CD2	2542
MED1	2541
SP3	2541
OPRK1	2539
SYT1	2539
DNAJB1	2539
WIPF2	2537
DDR2	2537
BSEP	2535
HLA-A	2532
OAT	2532
AICDA	2530
SLC7A5	2530
TPP1	2528
XRCC4	2527
HEY1	2524
FAM3A	2524
RHOC	2524
RSAD2	2523
CDC6	2523
MDFIC	2519
NSF	2514
NLRP12	2511
PTPN22	2511
ILF3	2511
IFITM1	2505
BCP	2505
TLX2	2503
EIF5A	2502
TREM1	2494
CRBN	2493
TBX5	2492
ITGA2B	2492
PPARGC1A	2491
MARS1	2487
PRDX1	2485
RNF8	2484
ADH5	2483
CD151	2482
GCLM	2479
SETBP1	2479
ROR1	2478
KLF6	2471
CAMK2A	2467
VMAT2	2467
ACR	2467
IL23R	2466
USP18	2460
KCNQ1OT1	2458
TLX1NB	2458
HAS2	2457
CPB2	2457
PRX	2457
ETV4	2456
ARIH1	2456
GDF11	2452
USP15	2452
KCNA3	2451
TDG	2450
NME1	2449
MMD	2448
HAP1	2448
TEC	2447
KLHDC2	2445
SYVN1	2439
FERMT2	2437
WASL	2434
MTR	2432
MVP	2432
SREBF2	2429
RTEL1	2428
MLXIPL	2428
VTCN1	2428
MC1R	2423
DSG1	2422
LDB3	2420
DPYD	2419
[truncated: 22,227 more rows]
