# Supplementary material for: Predicting potential target genes in molecular biology experiments using machine learning and multifaceted data sources
Source: iScience. 2024 Feb 23;27(3):109309. doi: 10.1016/j.isci.2024.109309 (PMC10933549; doi:10.1016/j.isci.2024.109309)
Supplement: Table S6. Mean of AUROC@100 for genes classified by Gene Ontology terms, related to Figure 4 [file mmc4.xlsx]

## Sheet: Sheet1
Table S6. Mean of AUROC@100 for genes clasiffied by Gene Ontology terms, related to Figure 4
Type	GO term	LEXAS-plus	LEXAS	STRING	GoSemSim	FunCoup	Highest accuracy
Subcellular localization	intracellular membrane-bounded organelle	0.587	0.578	0.579	0.558	0.538	LEXAS-plus
Subcellular localization	endoplasmic reticulum membrane	0.585	0.573	0.578	0.566	0.531	LEXAS-plus
Subcellular localization	extracellular space	0.583	0.58	0.569	0.544	0.529	LEXAS-plus
Subcellular localization	extracellular region	0.58	0.579	0.574	0.549	0.527	LEXAS-plus
Subcellular localization	Golgi membrane	0.579	0.568	0.576	0.561	0.522	LEXAS-plus
Subcellular localization	protein-containing complex	0.578	0.572	0.573	0.552	0.53	LEXAS-plus
Subcellular localization	endoplasmic reticulum	0.578	0.569	0.565	0.556	0.529	LEXAS-plus
Subcellular localization	centrosome	0.577	0.587	0.568	0.566	0.543	LEXAS
Subcellular localization	chromatin	0.576	0.575	0.566	0.538	0.534	LEXAS-plus
Subcellular localization	integral component of plasma membrane	0.574	0.568	0.56	0.55	0.534	LEXAS-plus
Subcellular localization	Golgi apparatus	0.574	0.57	0.566	0.55	0.525	LEXAS-plus
Subcellular localization	mitochondrion	0.572	0.563	0.563	0.554	0.526	LEXAS-plus
Subcellular localization	cell surface	0.572	0.575	0.562	0.545	0.531	LEXAS
Subcellular localization	membrane	0.571	0.567	0.564	0.552	0.529	LEXAS-plus
Subcellular localization	nucleoplasm	0.571	0.571	0.567	0.548	0.532	LEXAS-plus
Subcellular localization	cytosol	0.57	0.569	0.566	0.548	0.53	LEXAS-plus
Subcellular localization	perinuclear region of cytoplasm	0.57	0.559	0.567	0.544	0.529	LEXAS-plus
Subcellular localization	integral component of membrane	0.57	0.564	0.564	0.556	0.521	LEXAS-plus
Subcellular localization	plasma membrane	0.569	0.567	0.561	0.547	0.529	LEXAS-plus
Subcellular localization	extracellular exosome	0.568	0.569	0.562	0.545	0.528	LEXAS
Subcellular localization	nucleus	0.568	0.568	0.562	0.542	0.529	LEXAS-plus
Biological process	adaptive immune response	0.566	0.566	0.56	0.545	0.53	LEXAS
Biological process	spermatogenesis	0.58	0.572	0.576	0.577	0.522	LEXAS-plus
Biological process	immune response	0.575	0.566	0.561	0.536	0.53	LEXAS-plus
Biological process	cell adhesion	0.572	0.56	0.558	0.541	0.542	LEXAS-plus
Biological process	innate immune response	0.569	0.566	0.559	0.548	0.527	LEXAS-plus
Biological process	signal transduction	0.568	0.565	0.561	0.544	0.527	LEXAS-plus
Biological process	regulation of DNA-templated transcription	0.568	0.562	0.564	0.536	0.532	LEXAS-plus
Biological process	proteolysis	0.567	0.558	0.56	0.542	0.524	LEXAS-plus
Biological process	positive regulation of cell population proliferation	0.567	0.565	0.561	0.543	0.528	LEXAS-plus
Biological process	negative regulation of DNA-templated transcription	0.566	0.559	0.554	0.538	0.528	LEXAS-plus
Biological process	positive regulation of gene expression	0.565	0.56	0.559	0.544	0.527	LEXAS-plus
Biological process	negative regulation of transcription by RNA polymerase II	0.565	0.562	0.559	0.534	0.531	LEXAS-plus
Biological process	regulation of transcription by RNA polymerase II	0.565	0.56	0.553	0.531	0.531	LEXAS-plus
Biological process	cell differentiation	0.564	0.561	0.561	0.545	0.523	LEXAS-plus
Biological process	positive regulation of DNA-templated transcription	0.564	0.563	0.556	0.543	0.53	LEXAS-plus
Biological process	G protein-coupled receptor signaling pathway	0.562	0.546	0.54	0.541	0.529	LEXAS-plus
Biological process	positive regulation of transcription by RNA polymerase II	0.562	0.563	0.558	0.532	0.53	LEXAS
Biological process	negative regulation of apoptotic process	0.561	0.563	0.556	0.532	0.528	LEXAS
Biological process	apoptotic process	0.558	0.558	0.561	0.538	0.527	STRING
Biological process	protein phosphorylation	0.555	0.561	0.548	0.533	0.528	LEXAS
Biological process	protein ubiquitination	0.551	0.549	0.557	0.538	0.526	STRING
Biological process	biological_process	0.548	0.545	0.539	0.527	0.522	LEXAS-plus
Molecular function	signaling receptor binding	0.578	0.577	0.569	0.549	0.531	LEXAS-plus
Molecular function	protein binding	0.574	0.568	0.57	0.549	0.534	LEXAS-plus
Molecular function	RNA binding	0.573	0.564	0.562	0.557	0.531	LEXAS-plus
Molecular function	identical protein binding	0.573	0.568	0.57	0.546	0.528	LEXAS-plus
Molecular function	chromatin binding	0.571	0.57	0.566	0.546	0.531	LEXAS-plus
Molecular function	ATP binding	0.57	0.569	0.561	0.554	0.528	LEXAS-plus
Molecular function	metal ion binding	0.569	0.563	0.564	0.545	0.529	LEXAS-plus
Molecular function	GTP binding	0.569	0.563	0.554	0.551	0.534	LEXAS-plus
Molecular function	DNA binding	0.568	0.567	0.557	0.542	0.532	LEXAS-plus
Molecular function	protein homodimerization activity	0.567	0.56	0.568	0.541	0.527	STRING
Molecular function	zinc ion binding	0.567	0.557	0.562	0.545	0.529	LEXAS-plus
Molecular function	sequence-specific double-stranded DNA binding	0.566	0.567	0.565	0.528	0.528	LEXAS
Molecular function	G protein-coupled receptor activity	0.565	0.542	0.547	0.539	0.53	LEXAS-plus
Molecular function	DNA-binding transcription factor activity, RNA polymerase II-specific	0.564	0.561	0.558	0.524	0.53	LEXAS-plus
Molecular function	calcium ion binding	0.564	0.563	0.557	0.553	0.526	LEXAS-plus
Molecular function	molecular_function	0.562	0.558	0.556	0.535	0.523	LEXAS-plus
Molecular function	protein kinase binding	0.561	0.563	0.558	0.534	0.526	LEXAS
Molecular function	DNA-binding transcription activator activity, RNA polymerase II-specific	0.56	0.565	0.555	0.521	0.528	LEXAS
Molecular function	RNA polymerase II cis-regulatory region sequence-specific DNA binding	0.559	0.559	0.555	0.521	0.529	LEXAS-plus
Molecular function	DNA-binding transcription factor activity	0.556	0.559	0.554	0.525	0.528	LEXAS
Molecular function	protein serine/threonine kinase activity	0.551	0.562	0.547	0.53	0.522	LEXAS
Molecular function	protein serine kinase activity	0.549	0.558	0.544	0.528	0.521	LEXAS
